# Supplementary material for: Outcome assessment of different reward stimuli in Internet gaming disorder by event-related potentials
Source: PLoS One. 2024 Jul 24;19(7):e0307717. doi: 10.1371/journal.pone.0307717 (PMC11268701; doi:10.1371/journal.pone.0307717)
Supplement: S5 Appendix — (XLSX) [file pone.0307717.s005.xlsx]

## Sheet: Sheet1
groups	number	food1	money1	game1	food2	money2	game2	Czfood1	Czfood2	Czmoney1	Czmoney2	Czgame1	Czgame2	FC2food1	FC2food2	FC2money1	FC2money2	FC2game1	FC2game2	FCzfood1	FCzfood2	FCzmoney1	FCzmoney2	FCzgame1	FCzgame2
1	1	-4.662	1.505	0.718	-0.894	-1.933	-2.085	-0.188814	0.526458	1.33106	-0.572557	0.876891	-0.400671	-5.87063	-1.6185	1.13179	-2.68378	0.241419	-2.44154	-7.92527	-1.59127	2.0528	-2.54205	1.03469	-3.41172
1	2	1.49	2.26	0.834	0.614	0.553	1.072	2.53747	0.472057	0.124331	-0.191956	0.502217	1.92816	0.815878	0.287552	1.84289	0.574868	1.05843	0.205687	1.11669	1.08336	4.81361	1.27753	0.940251	1.08182
1	3	4.852	3.823	3.052	5.67	2.496	2.026	5.48115	6.65612	4.06647	2.95688	3.21319	1.811	3.61696	4.67747	3.60107	1.92602	2.63826	1.78266	5.45663	5.67649	3.8008	2.60386	3.30308	2.48438
1	4	-0.316	-0.322	-1.357	-3.46	-4.03	-3.933	1.91912	0.462531	1.39983	-0.357987	0.844038	1.02567	-1.84964	-5.42237	-1.25742	-6.10492	-2.70787	-6.87397	-1.01781	-5.41887	-1.10972	-5.62714	-2.20732	-5.95025
1	5	-4.049	1.132	-1.27	-1.712	0.36	-2.396	-1.50609	-1.07741	0.259421	-1.33181	-0.455682	-1.36859	-4.78789	-1.35623	-0.233792	-1.17813	-1.7575	-3.0467	-5.85377	-2.70156	3.36911	3.59123	-1.596	-2.77352
1	6	-3.361	-1.668	0.043	-3.407	-1.472	-1.241	-2.01936	-1.30778	-0.384687	-1.06311	-0.151093	0.447222	-4.45775	-3.84528	-1.93655	-2.02623	0.461298	-0.9927	-3.60616	-5.06726	-2.68399	-1.32727	-0.181256	-3.17833
1	7	-1.71	-0.486	-1.091	-1.143	-1.814	0.381	0.895727	0.297453	1.40237	0.257279	1.42699	0.77921	-2.67342	-1.61995	-1.098	-2.68231	-2.34103	-0.016947	-3.35148	-2.10661	-1.7616	-3.01688	-2.35747	0.379841
1	8	-0.017	2.516	-2.354	1.267	3.884	-0.559	-0.248069	0.104324	2.80386	1.62866	-0.987333	1.3489	0.764234	0.640806	-0.143409	6.82697	-3.70081	-2.34931	-0.568045	3.05649	4.88689	3.19686	-2.37274	-0.677272
1	9	5.405	13.291	10.762	6.029	6.378	5.98	6.31509	6.6535	13.8438	7.86651	10.9658	8.09003	4.84393	5.76428	12.1582	4.88396	10.0043	4.2232	5.05686	5.66774	13.8718	6.38226	11.3161	5.62735
1	10	8.432	11.506	9.143	9.278	7.478	7.247	8.96541	9.57005	12.4698	8.55569	9.4344	8.2123	8.23474	9.0741	10.9269	7.08832	8.6456	6.62663	8.0956	9.19123	11.1224	6.79084	9.34901	6.90334
1	11	0.024	-2.041	0.819	1.32	0.662	1.464	0.033459	1.21658	-2.12223	0.591188	0.53111	1.74164	-0.087868	1.4165	-1.87867	0.666258	1.05937	1.09855	0.126806	1.32742	-2.12279	0.727611	0.865934	1.55108
1	12	8.345	10.545	8.823	10.379	8.675	6.742	8.81387	10.8049	11.2538	9.14128	9.37577	7.39144	8.05952	9.96091	9.98902	8.22589	8.47781	6.14037	8.16294	10.3712	10.3927	8.6582	8.61568	6.69374
1	13	7.642	12.419	12.858	5.212	9.411	8.655	7.64667	5.42523	12.2106	8.54407	12.4754	7.71051	7.04797	5.18692	11.8998	10.1517	13.052	9.46307	8.23125	5.02308	13.1479	9.53781	13.0462	8.79128
1	14	2.943	1.631	1.742	1.646	1.715	1.755	2.8564	1.71699	1.73565	1.79787	1.38078	0.775286	3.00027	1.71188	1.64869	1.55858	2.01102	2.66436	2.97189	1.50899	1.50727	1.78748	1.83538	1.82615
1	15	6.631	12.621	-0.032	4.651	8.913	4.979	6.18252	4.45541	11.4022	8.84114	0.780953	5.23327	6.31846	4.0131	12.4019	9.22609	-0.856898	4.41661	7.39265	5.48398	14.0595	8.67138	-0.02151	5.28718
1	16	1.855	1.071	3.596	-0.645	0.04	4.081	1.96449	-0.478883	2.17032	0.689958	3.75308	4.32679	1.54852	-0.857619	-0.005581	-0.533272	3.42188	3.74017	2.05317	-0.5994	1.04715	-0.037315	3.61298	4.17727
1	17	5.45	4.997	4.933	8.022	4.845	0.734	6.89747	9.67384	6.95519	6.81776	5.98779	2.89535	4.836	7.65936	3.99137	4.10544	4.7573	-0.037564	4.61565	6.7333	4.0451	3.61241	4.05491	-0.656508
1	18	13.739	14.429	9.995	15.145	12.139	11.308	14.7941	16.6814	14.8979	13.4996	10.3946	12.6902	13.0237	13.9648	14.471	11.2952	9.87329	10.6325	13.4006	14.7883	13.9192	11.6222	9.71736	10.6003
1	19	11.56	15.195	11.9	7.554	10.916	2.101	11.2391	7.61238	15.526	11.3118	11.4902	2.89327	11.6994	7.59288	14.9273	11.0114	12.1573	2.17417	11.7419	7.45667	15.1314	10.4237	12.0539	1.23658
1	20	3.139	4.911	1.504	3.156	0.756	0.965	3.24503	3.52022	6.12867	1.84485	2.45222	1.90592	2.91556	2.64311	4.06022	-0.419599	0.724695	0.450051	3.25587	3.30353	4.54403	0.843499	1.33571	0.537897
2	1	4.563	0.62	-1.433	3.805	-0.159	1.837	1.54897	-0.383096	1.04551	-0.335448	-0.370886	-0.393186	4.83397	4.60468	0.885008	-0.413952	-2.18683	2.06559	7.30551	7.19348	-0.070662	0.272368	-1.74256	3.83995
2	2	0.117	0.799	-0.386	-0.511	-0.799	-0.643	1.56025	-0.198937	-0.743244	-0.089388	-0.387938	-0.372673	0.103868	-0.455661	1.81972	-1.2362	0.040923	0.019108	-1.31354	-0.877925	1.32025	-1.07163	-0.812349	-1.57685
2	3	-2.404	-2.508	0.337	0.636	-0.629	4.387	-0.740386	0.048276	-0.932814	-1.07137	0.479081	4.25756	-2.57865	1.04103	-3.52514	-1.49339	0.619484	6.37404	-3.89342	0.818932	-3.06584	0.678136	-0.086188	2.53056
2	4	-1.859	-3.396	-2.12	-3.997	-4.875	-5.228	0.60179	-1.41766	-0.964114	-2.60983	-0.155583	-2.54305	-2.56183	-5.13885	-4.01116	-6.6995	-3.06298	-6.69676	-3.61714	-5.43558	-5.21377	-5.31642	-3.14016	-6.4447
2	5	9.307	8.29	10.855	7.47	5.232	5.824	10.8434	8.73338	9.69432	6.46538	10.6543	6.04327	8.40023	6.98651	7.46809	4.4396	10.5739	5.59849	8.677	6.68966	7.70887	4.79172	11.3368	5.83067
2	6	5.566	5.384	11.227	5.536	3.428	8.207	6.13964	5.79149	5.47786	3.80793	10.8958	8.2153	5.19036	4.71218	5.23974	2.57598	10.7044	7.61895	5.36723	6.10538	5.43333	3.90057	12.0802	8.78815
2	7	-0.877	-1.193	1.548	0.518	-2.137	-0.079	-0.037841	0.56117	-1.04576	-1.64082	1.6493	0.667201	-1.16731	0.574184	-1.1419	-2.17927	1.79883	-0.247946	-1.42501	0.419412	-1.39015	-2.59117	1.1962	-0.657391
2	8	3.838	1.807	3.211	4.048	1.134	2.56	4.28139	3.68214	2.44975	0.918592	2.58532	2.04687	2.94341	3.55835	0.925877	1.11137	2.978	1.962	4.28828	4.90432	2.0446	1.37255	4.06997	3.66964
2	9	4.702	-0.627	7.016	2.625	0.4	3.842	5.92181	2.46484	-0.911229	1.41544	7.22085	3.67911	3.41396	2.46273	-0.564393	-0.407167	6.10828	3.38855	4.76989	2.94795	-0.404759	0.190945	7.71964	4.45806
2	10	2.434	1.426	3.742	0.125	0.811	0.378	2.66213	0.959329	1.50403	1.31444	3.23414	0.76827	2.07426	-0.364148	1.69619	0.641365	4.1742	0.540595	2.56707	-0.219414	1.07848	0.476007	3.81692	-0.174872
2	11	3.423	3.908	4.534	3.892	7.324	5.245	3.74768	4.09809	3.70769	6.91415	4.69874	5.43725	2.7842	3.84942	3.68834	7.6295	4.11429	5.14732	3.73575	3.72899	4.32749	7.42837	4.78808	5.1504
2	12	3.536	2.902	5.165	2.564	2.593	5.419	4.23056	3.1724	2.71448	2.99327	5.69711	5.85667	2.66262	2.11117	2.77343	1.81805	4.46041	5.12008	3.71632	2.40769	3.2179	2.96712	5.33755	5.28144
2	13	3.508	5.063	3.395	1.031	3.351	1.333	4.85349	2.04057	6.08108	3.56002	3.9314	1.66831	3.42706	0.963684	4.89376	3.5238	3.24744	1.41586	2.24288	0.089234	4.21427	2.96818	3.00645	0.914663
2	14	4.553	1.784	4.346	2.232	1.598	4.201	5.25752	2.34035	1.366	1.41664	4.64302	4.67897	3.6508	1.75803	1.74451	1.53857	3.89839	3.54104	4.74986	2.5968	2.24125	1.8398	4.49691	4.38335
2	15	0.62	-0.348	2.06	0.911	2.738	1.125	0.271359	1.96721	-0.288619	4.00911	2.50498	1.61475	0.226368	1.02016	-0.360852	2.23275	2.06105	0.983941	1.36274	-0.255712	-0.393303	1.97256	1.61258	0.77616
2	16	5.798	3.061	7.174	6.358	3.417	7.148	6.11175	6.72843	3.68596	3.28906	6.5613	7.60859	5.45861	5.83867	2.91846	3.1822	6.67784	6.06014	5.82472	6.50561	2.57729	3.78003	8.28185	7.77413
2	17	1.809	0.116	3.071	3.539	-1.4	2.354	2.27667	5.12968	1.59809	-0.726582	3.92005	3.22575	1.77263	2.39489	-0.907121	-2.0773	2.611	1.71133	1.37855	3.09304	-0.342445	-1.3954	2.68283	2.12539
2	18	13.226	8.889	12.435	8.962	8.273	9.063	12.4306	8.76242	9.09393	9.14167	13.0881	8.12518	12.7481	8.68288	8.13292	7.33624	11.2465	9.13115	14.4995	9.44114	9.44008	8.34234	12.9704	9.93257
2	19	1.772	3.036	2.833	3.203	2.789	2.394	1.85462	3.37046	3.28796	3.54579	3.37747	2.90167	1.66798	3.12981	2.52676	1.32896	1.95827	2.02938	1.79414	3.10837	3.29423	3.492	3.16304	2.24974
2	20	2.747	4.61	6.501	0.672	5.871	5.889	2.7038	0.790846	5.08584	7.13882	6.69067	5.91294	2.64525	0.810246	4.74118	5.59694	6.47177	6.05242	2.89123	0.413845	4.00186	4.87726	6.34139	5.70149
