# Supplementary material for: Outcome assessment of different reward stimuli in Internet gaming disorder by event-related potentials
Source: PLoS One. 2024 Jul 24;19(7):e0307717. doi: 10.1371/journal.pone.0307717 (PMC11268701; doi:10.1371/journal.pone.0307717)
Supplement: S6 Appendix — (XLSX) [file pone.0307717.s006.xlsx]

## Sheet: Sheet1
groups	number	food1	money1	game1	food2	money2	game2	CP1food1	CP1food2	CP1money1	CP1money2	CP1game1	CP1game2	Pzfood1	Pzfood2	Pzmoney1	Pzmoney2	Pzgame1	Pzgame2	CP2food1	CP2food2	CP2money1	CP2money2	CP2game1	CP2game2	Czfood1	Czfood2	Czmoney1	Czmoney2	Czgame1	Czgame2
1	1	0.131	0.556	0.294	-0.014	0.533	1.088	3.3243	3.24436	1.42404	2.58866	1.23176	2.109	1.79946	1.94453	0.97248	1.65996	0.314639	1.65265	-2.33686	-3.20111	-0.17475	-1.38466	-0.523985	1.47375	-2.26264	-2.04572	0.004052	-0.731863	0.152052	-0.882536
1	2	2.491	1.104	1.521	1.653	0.587	0.593	3.87437	3.28753	3.36285	1.98549	2.97526	1.31443	1.19237	0.486069	1.11478	0.59396	1.04307	-0.560462	1.42257	0.370656	-0.540489	-0.689352	0.23125	-0.310026	3.4731	2.46889	0.476928	0.458685	1.83507	1.9268
1	3	0.315	-0.04	-0.538	-0.841	-0.704	-2.318	4.37268	1.91773	5.47902	2.67912	2.54794	-0.943711	-0.120893	-0.446485	0.834232	-1.23717	-1.83181	-2.27127	-1.29005	-1.62334	-4.49531	-4.50025	-1.99668	-3.77705	-1.70184	-3.2123	-1.97915	0.242536	-0.869796	-2.2809
1	4	8.826	5.442	4.939	8.276	6.26	2.472	8.84831	7.41395	5.24341	6.02806	5.02647	2.51776	8.77689	8.90383	6.03258	6.94037	5.77058	3.49472	8.82384	9.46695	5.76352	7.38774	4.79033	2.89183	8.85639	7.32009	4.7294	4.68537	4.17025	0.983525
1	5	0.985	0.573	0.047	0.658	0.336	1.087	4.26852	5.97182	4.41798	5.01576	4.23716	4.42596	0.427399	0.811469	-0.840316	0.095516	-0.281206	1.67325	-0.997542	-2.46907	-1.13241	-2.85823	-3.19057	-1.32889	0.243184	-1.68254	-0.151959	-0.909402	-0.575567	-0.42072
1	6	-1.168	0.366	0.294	0.51	-0.812	0.038	4.5166	3.80302	3.30959	1.06413	1.683	2.77923	0.975803	0.726945	0.829248	0.032045	1.0582	1.59998	-6.58805	-3.28627	-2.28442	-3.40871	-1.03701	-3.03926	-3.57775	0.795761	-0.390672	-0.936265	-0.526484	-1.1896
1	7	-0.871	0.439	-0.653	-0.316	-1.513	-0.105	2.06375	2.72793	3.47555	1.73005	-0.094075	0.898943	0.115738	0.603712	1.26118	-0.698227	-0.582356	-0.031336	-2.42241	-2.20205	-1.30612	-4.45035	-0.085328	-0.36658	-3.24175	-2.39416	-1.67279	-2.6318	-1.84957	-0.92142
1	8	-0.111	1.156	0.677	-0.403	0.209	0.583	3.06331	2.54314	4.19016	3.89787	2.64565	2.9217	2.74896	2.24754	4.04652	3.44451	2.37734	2.67969	-4.07981	-3.48491	-2.4655	-4.05487	-2.07097	-1.80472	-2.17464	-2.9181	-1.14792	-2.45001	-0.242825	-1.46355
1	9	0.815	1.048	0.138	-1.024	1.788	0.934	3.51231	1.3448	3.57291	4.15236	3.90607	3.872	1.49811	-0.291187	0.701514	1.65149	-0.171838	-0.432061	-1.40443	-3.54411	-1.70756	-0.682309	-2.89797	-1.019	-0.345101	-1.60427	1.62327	2.03244	-0.284868	1.31704
1	10	4.841	12.133	7.938	6.56	10.654	10.958	3.59804	5.67861	11.0885	10.354	7.72488	9.67461	4.80472	6.68019	10.8549	10.9891	7.357	10.9831	5.94297	6.90837	12.9016	10.0333	7.96682	10.3483	5.01845	6.97376	13.6863	11.2394	8.70183	12.8277
1	11	9.451	9.646	5.373	10.393	8.498	6.03	9.04924	10.5798	9.05928	8.39304	5.2033	6.25159	8.18223	8.20502	9.00529	7.46509	5.41268	5.22803	10.1128	11.1017	9.9309	9.18075	6.34033	6.99656	10.4611	11.6856	10.5874	8.95341	4.53673	5.64409
1	12	-0.148	-1.347	-0.397	1.653	1.065	0.544	-0.335161	1.1502	-1.57397	1.02971	-0.623138	-0.091597	-0.320994	1.6675	-0.770256	0.702546	-1.00777	0.623101	-0.138115	2.03593	-0.908595	1.45763	-0.455668	0.989073	0.203211	1.7568	-2.13356	1.06882	0.500151	0.656977
1	13	9.067	9.59	8.911	10.649	8.663	7.715	8.40655	10.2035	8.89724	8.3539	8.49668	7.51696	9.08567	10.6965	9.7217	7.96657	8.24121	7.32971	9.74159	10.8845	10.1868	9.10456	9.45631	7.91212	9.03365	10.8117	9.55365	9.22671	9.4491	8.10001
1	14	3.218	11.556	7.897	5.178	9.49	7.935	4.15193	5.78289	12.0015	10.3915	8.82722	7.86963	3.47276	6.02699	12.4217	9.47564	7.29683	7.82046	2.80479	4.68094	11.3067	8.25845	7.66313	8.66367	2.44278	4.22039	10.493	9.83244	7.80057	7.38545
1	15	2.411	1.444	1.279	1.591	0.561	1.154	2.72017	2.68693	0.931856	0.307627	1.62263	2.15617	2.29212	1.25589	2.08098	-0.394965	1.2669	0.41408	2.62611	1.73998	2.14855	1.29591	1.48166	1.60011	2.00403	0.682714	0.615298	1.03424	0.743221	0.447245
1	16	5.211	7.758	0.409	2.853	7.447	2.822	6.64963	2.93908	9.23776	5.34582	0.701408	4.32653	6.10654	2.62539	5.15535	4.02384	0.556446	2.03928	2.7093	2.91234	7.02918	8.97113	-2.13186	0.696387	5.37983	2.93696	9.61022	11.4465	2.50983	4.22741
1	17	5.369	4.203	4.45	1.29	0.76	4.608	4.85455	1.35036	5.13553	0.951482	4.4382	4.07097	5.98991	2.11467	6.378	2.21478	4.77719	5.197	5.66825	1.30964	3.41714	0.535089	4.38275	4.68037	4.96133	0.386242	1.87967	-0.659769	4.2023	4.48272
1	18	10.727	8.195	5.544	11.048	6.904	4.086	10.479	10.854	8.26848	6.49803	5.33513	4.12405	10.846	10.7057	8.87223	6.97171	6.83294	5.69243	11.8971	12.1169	8.60473	7.77718	6.45552	4.67461	9.68431	10.5143	7.03322	6.3677	3.551	1.85368
1	19	10.585	13.987	9.455	7.676	12.173	4.443	9.84808	6.79955	12.7276	11.9171	9.08562	3.24625	9.03282	6.0889	13.19	10.016	7.77683	4.90909	11.6513	8.89819	15.1903	13.1854	10.4531	5.80777	11.8078	8.91914	14.8395	13.5751	10.504	3.81054
1	20	2.409	5.356	2.176	4.744	2.854	2.116	2.35063	4.26945	4.49988	2.28409	2.04479	1.20283	3.91946	6.42523	7.63472	3.39459	3.78037	4.38849	2.82042	4.62378	6.29497	4.26352	2.85932	3.44592	0.545252	3.65582	2.99476	1.47514	0.018157	-0.57456
2	1	0.869	0.898	0.608	0.577	0.039	0.018	3.25289	2.61445	3.4359	2.48292	2.79713	2.43585	0.262496	1.39395	0.978253	1.19661	0.649095	1.83089	-0.923817	-0.93471	-1.34462	-1.52992	-0.660171	-1.80098	0.883885	-0.765235	0.524181	-1.99467	-0.355492	-2.39382
2	2	-0.935	-0.126	0.557	-1.165	-0.294	1.999	2.39863	0.624213	1.62641	-0.039017	1.2644	1.4505	0.674761	-0.42623	1.1765	0.716225	1.20329	0.118085	-4.26586	-3.32932	-1.82179	-1.00965	0.682001	2.79833	-2.54657	-1.52955	-1.48602	-0.844776	-0.922826	3.62748
2	3	3.374	3.192	2.331	2.773	1.871	2.693	4.82075	5.53434	5.04718	2.78059	3.59912	5.31719	2.81548	3.86023	3.15272	2.08011	2.532	4.22655	2.00621	0.272078	2.03284	1.43775	1.64415	0.973951	3.85495	1.42362	2.53435	1.18528	1.54973	0.255936
2	4	8.72	8.447	9.232	10.071	7.595	9.001	7.98405	9.2639	8.46669	7.32836	9.45606	8.90568	8.77172	9.48916	8.476	7.73508	9.02276	8.86998	8.8064	10.4585	8.71821	7.76652	9.36926	8.48361	9.31891	11.0724	8.12547	7.55055	9.07804	9.74307
2	5	4.786	5.088	8.716	4.843	4.034	8.503	5.28943	5.18246	5.18182	3.87441	9.6187	8.38972	4.16908	3.44668	6.56862	3.69103	7.94346	6.74903	4.48558	4.39318	4.17246	4.25324	9.14275	8.80419	5.1982	6.34836	4.42771	4.31802	8.15723	10.0694
2	6	0.36	-0.74	2.66	1.2	-1.505	1.293	-0.902596	2.394	-0.97123	-0.581027	2.66436	1.3812	0.651476	1.21149	-0.406737	-1.09759	2.62932	1.5901	0.941719	0.995285	-0.101565	-1.79051	3.06218	1.18157	0.747925	0.200786	-1.48001	-2.54972	2.28297	1.02079
2	7	6.715	4.061	5.177	4.03	1.481	2.951	6.8902	4.142	4.07058	1.16851	5.18751	3.28447	6.93891	3.65713	4.64378	0.996697	5.98204	2.18201	6.45967	3.883	3.81685	1.37443	5.14636	3.02427	6.57125	4.43608	3.71385	2.3841	4.39295	3.31391
2	8	5.815	0.365	2.369	3.488	3.74	1.367	5.61372	3.7221	1.27171	3.13196	2.33047	1.65253	8.19612	6.10103	2.38571	5.2328	4.04546	2.20429	6.43935	3.70996	1.5642	3.8852	3.23385	2.41302	3.01166	0.418922	-3.76263	2.71006	-0.135543	-0.802597
2	9	4.549	4.977	2.573	3.917	6.156	3.125	4.78688	3.8937	5.33845	6.61983	3.43538	2.91178	5.38653	5.11639	5.06042	6.39799	1.80973	5.40882	4.64897	4.31393	5.86437	6.27272	2.72116	3.05585	3.37304	2.34372	3.64278	5.33444	2.32409	1.1241
2	10	2.956	3.273	3.034	2.869	5.663	4.091	2.48362	3.07114	2.9028	5.0503	3.33885	4.60109	2.80645	2.42087	2.4858	4.43019	1.4179	2.88819	2.95162	2.66081	3.54576	6.40967	2.79989	4.05075	3.58099	3.32452	4.15569	6.76219	4.58017	4.82334
2	11	2.604	3.779	4.173	0.994	1.626	5.896	2.92597	0.639592	3.8408	2.66491	3.52758	4.94893	3.11251	0.010748	4.57964	1.17708	6.09258	6.97076	2.98305	2.94399	3.17313	1.05414	4.55304	6.10859	1.39625	0.380839	3.52352	1.60785	2.51885	5.55621
2	12	8.177	7.964	6.819	3.805	6.809	5.253	8.74196	4.17813	7.87911	8.02603	7.86278	5.6918	7.38614	4.09707	7.15204	5.67319	6.76276	4.38324	9.84404	5.06257	9.06512	7.63499	7.49824	6.60261	6.73518	1.88394	7.75968	5.90273	5.15128	4.33623
2	13	4.645	0.714	2.526	3.132	1.506	4.957	5.20028	3.39763	1.12681	1.4667	3.47313	4.97696	4.32944	2.01939	0.68499	1.08726	1.83815	4.8523	5.67714	4.37038	0.308851	1.09085	2.35327	4.70121	3.37501	2.74247	0.733755	2.37993	2.43826	5.29734
2	14	0.89	-0.408	6.718	1.235	2.435	3.231	0.76004	0.843606	-0.742428	1.30498	5.37477	2.28682	1.26842	2.34566	0.689194	2.87309	7.87619	5.29147	0.961007	1.07306	-0.824987	2.56255	7.10398	3.34914	0.571288	0.677306	-0.753935	2.99918	6.51753	1.9975
2	15	3.014	0.62	2.213	4.502	1.668	6.86	2.44225	3.86771	-0.119887	0.909036	1.20543	6.89107	3.6113	4.50855	2.24958	2.10439	3.28927	6.36251	3.6011	5.1995	0.931343	2.51039	2.34277	7.22958	2.4027	4.43051	-0.580663	1.14646	2.01274	6.95785
2	16	4.657	2.919	5.388	5.509	1.165	4.111	4.43182	6.27926	2.4296	0.834952	6.03959	3.13913	5.30005	5.68989	4.44405	1.71073	5.91737	5.04258	5.13444	5.19769	3.28053	2.12333	5.68344	5.24108	3.76158	4.86775	1.52275	-0.00919	3.91005	3.02301
2	17	12.043	8.952	15.913	8.786	10.239	8.835	14.0283	10.8543	11.4733	10.7538	18.4889	10.6087	7.20464	6.37391	6.95801	9.89601	11.7428	6.02723	10.8317	8.62639	7.24061	9.53206	14.1298	8.68287	16.1081	9.29002	10.1373	10.7734	19.2924	10.02
2	18	10.742	13.481	14.334	10.364	13.597	9.765	10.7552	9.80014	13.7288	12.2414	13.6391	8.67956	10.8203	10.7241	13.4877	13.1563	13.6582	10.4785	10.2521	10.4774	12.2716	13.5263	14.1504	9.40011	11.1396	10.4561	14.4372	15.465	15.8887	10.5031
2	19	2.8	3.372	4.737	3.226	5.09	3.232	2.42832	3.49643	3.63552	4.86132	4.75305	3.53748	4.14935	3.22613	2.89347	5.57425	4.25673	3.26168	2.8072	3.00538	3.24873	5.03474	4.58997	2.68984	1.81679	3.1771	3.70853	4.88795	5.34925	3.43816
2	20	3.276	7.304	8.35	0.687	7.791	6.249	3.18869	0.065843	7.59285	7.69562	7.87569	6.45259	4.22463	0.327477	7.00158	6.27191	7.67636	4.18754	3.55231	1.33145	7.7845	9.29681	9.4621	7.16721	2.13806	1.022	6.83558	7.89808	8.38611	7.18869
